# Supplementary material for: Towards Microalgal Biorefinery: Multiproduct Fractionation of Phaeodactylum tricornutum by Liquid–Liquid Techniques
Source: Mar Drugs. 2026 Jul 9;24(7):242. doi: 10.3390/md24070242 (PMC13413208; doi:10.3390/md24070242)
Supplement: Supplementary file 1 [file marinedrugs-24-00242-s001.zip]

Archive with 1 entries (1 files):
- marinedrugs-4405319-supplementary.pdf
